# Supplementary material for: Chemotherapy-induced oral mucositis is associated with detrimental bacterial dysbiosis
Source: Microbiome. 2019 Apr 25;7:66. doi: 10.1186/s40168-019-0679-5 (PMC6482518; doi:10.1186/s40168-019-0679-5)
Supplement: Supplementary file 3 — Table S4. Identity and proportions of taxa with significantly different relative abundance at any study visit compared to baseline. (XLSX 15 kb) [file 40168_2019_679_MOESM3_ESM.xlsx]

## Sheet: Table S4
	Significant taxa	Median (range)(%)V1	Median (range)(%)V2	Median (range)(%)V3	Median (range)(%)V4	Mean (±STD)(%)V1	Mean (±STD)(%)V2	Mean (±STD)(%)V3	Mean (±STD)(%)V4	p-value V2	p-value V3	p-value V4
saliva	Leptotrichia wadei	0.0976 (0-1.9519)	0.0976 (0-4.3591)	0.17895 (0-3.4483)	0.26025 (0-31.7176)	0.2511 (±0.3881)	0.4193 (±0.8014)	0.5311 (±0.8636)	1.5375 (±4.9879)			0.001
	Prevotella oris	0.1627 (0-2.2772)	0.1301 (0-2.5049)	0.2765 (0-7.5146)	0.6506 (0-9.3038)	0.3890 (±0.5783)	0.4222 (±0.6442)	0.6693 (±1.3704)	1.2424 (±1.8871)			0.0008
	Prevotella nigrescens	0.1627 (0-3.0254)	0.0651 (0-4.4242)	0.2928 (0-5.4652)	0.43915 (0-8.6532)	0.3076 (±0.5026)	0.3839 (±0.9339)	0.6539 (±1.0772)	0.9488 (±1.5332)			0.0003
	Fusobacterium nucleatum subsp. vincentii	0.08135 (0-1.9193)	0.0325 (0-1.9193)	0.1301 (0-6.0507)	0.1952 (0-3.4808)	0.2157 (±0.3665)	0.2060 (±0.4073)	0.3700 (±1.0095)	0.5174 (±0.7298)			0.003
	Prevotella denticola	0.0325 (0-1.6265)	0.0325 (0-1.1711)	0.0651 (0-12.5244)	0.0651 (0-5.3025)	0.1542 (±0.3405)	0.1236 (±0.2243)	0.4839 (±1.9961)	0.6196 (±1.2989)			0.0005
	Leptotrichia hongkongensis	0 (0-3.9037)	0 (0-7.8725)	0.01625 (0-1.2036)	0 (0-6.1809)	0.1570 (±0.6032)	0.2508 (±1.1750)	0.1017 (±0.2267)	0.4175 (±1.2509)			0.003
	Fusobacterium nucleatum subs. animalis	0.0488 (0-0.6506)	0.0325 (0-0.6506)	0.0651 (0-1.0085)	0.1627 (0-1.2362)	0.1124 (±0.1702)	0.0983 (±0.1596)	0.1895 (±0.2619)	0.3261 (±0.3879)			0.003
	Leptotrichia buccalis	0 (0-0.1952)	0 (0-1.4639)	0 (0-0.8458)	0 (0-3.6109)	0.0226 (±0.0449)	0.0817 (±0.2433)	0.0724 (±0.1877)	0.2618 (±0.6723)			0.001
	Prevotella oulorum	0 (0-2.5699)	0 (0-0.553)	0.0325 (0-0.7807)	0.0651 (0-1.8217)	0.1033 (±0.3784)	0.0694 (±0.1210)	0.0976 (±0.1757)	0.1921 (±0.3454)			0.001
	Parvimonas micra	0 (0-0.2602)	0 (0-0.6181)	0 (0-0.4229)	0.0325 (0-0.4229)	0.0276 (±0.0544)	0.0347 (±0.0999)	0.0520 (±0.0951)	0.0798 (±0.1104)			0.0003
	Streptococcus sanguinis	0.01625 (0-0.8133)	0 (0-0.9759)	0 (0-0.7807)	0.0651 (0-1.3012)	0.0460 (±0.1220)	0.0911 (±0.2125)	0.0634 (±0.1417)	0.1139 (±0.2307)			0.001
	Dialister pneumosintes	0 (0-0.1301)	0 (0-0.1627)	0 (0-0.2928)	0.01625 (0-0.4229)	0.0170 (±0.0348)	0.0202 (±0.0406)	0.0325 (±0.0651)	0.0527 (±0.0832)			0.001
	Fretibacterium sp. HOT360	0 (0-0.3904)	0 (0-0.9759)	0 (0-0.7482)	0 (0-0.5856)	0.0184 (±0.0741)	0.0325 (±0.1487)	0.0285 (±0.1231)	0.0349 (±0.1027)			0.003
	Shuttleworthia satelles	0 (0-0.2928)	0 (0-1.0085)	0 (0-0.1301)	0 (0-0.8783)	0.0205 (±0.0587)	0.0318 (±0.1506)	0.0171 (±0.0337)	0.0573 (±0.1503)			0.005
	Cardiobacterium valvarum	0 (0-0.1627)	0 (0-0.3253)	0 (0-2.7977)	0 (0-0.3904)	0.0057 (±0.0250)	0.0210 (±0.0662)	0.0830 (±0.4413)	0.0403 (±0.0928)			0.003
	Actinomyces sp. HOT178	0 (0-0.0651)	0 (0-0.0325)	0 (0-0.1627)	0 (0-0.2602)	0.0050 (±0.0153)	0.0036 (±0.0103)	0.0146 (±0.0368)	0.0356 (±0.0650)			0.0008
	Granulicatella adiacens	2.99285 (0-8.8809)	1.9519 (0-14.3787)	0.797 (0-8.7183)	1.4314 (0-9.6617)	3.1795 (±2.2051)	2.4456 (±2.5519)	1.5916 (±2.1177)	2.3461 (±2.4030)		4e-05
	Veillonella atypica	1.85425 (0-21.2427)	1.9519 (0-17.1438)	0.87835 (0-30.8393)	0.30905 (0-14.3136)	3.0148 (±3.8309)	2.9863 (±3.1098)	3.0856 (±5.5901)	1.5506 (±3.0388)			0.0007
	Gemella sanguinis	1.041 (0-5.0748)	0.8458 (0-7.4496)	0.13015 (0-3.8061)	0.1301 (0-51.7567)	1.3684 (±1.3123)	1.1791 (±1.3155)	0.5799 (±0.9156)	3.1570 (±10.0559)		2e-05
	Fusobacterium periodonticum	0.40665 (0-12.5244)	0.3904 (0-10.7677)	0.1952 (0-25.6994)	0.11385 (0-8.1002)	2.3090 (±3.2993)	1.6381 (±2.8651)	1.2329 (±4.1077)	0.8745 (±1.7797)			0.003
	Porphyromonas sp. HOT279	0.5042 (0-18.9655)	0.3578 (0-23.0644)	0.21145 (0-5.3025)	0.3253 (0-9.4665)	2.4780 (±4.3795)	1.5976 (±4.1436)	0.8320 (±1.3853)	1.3353 (±2.0725)		0.0001
	Veillonella rogosae	1.23615 (0-10.8653)	1.3012 (0-9.5966)	0.1301 (0-2.8953)	0.0976 (0-3.9362)	2.1866 (±2.6620)	2.1441 (±2.5268)	0.6457 (±0.8461)	0.5933 (±0.9861)		0.0003	4e-05
	Streptococcus infantis	0.82955 (0-6.8966)	0.4229 (0-14.7365)	0.1627 (0-2.6025)	0.3904 (0-10.4099)	1.1124 (±1.3295)	1.1581 (±2.2631)	0.5400 (±0.7729)	1.3276 (±2.2978)		7e-05
	Prevotella histicola	0.53675 (0-33.3116)	0.4554 (0-17.0787)	0.2928 (0-17.4366)	0.11385 (0-8.7183)	2.3564 (±5.3331)	2.3335 (±3.7286)	1.3443 (±3.0882)	0.6630 (±1.6051)			0.0009
	Alloprevotella sp. HOT308	0.2277 (0-9.2388)	0.4229 (0-18.7378)	0.1301 (0-3.7736)	0.0325 (0-17.5016)	1.3486 (±2.3858)	1.6555 (±3.2202)	0.6783 (±1.0611)	0.7389 (±2.7322)			0.0002
	Actinomyces sp. HOT180	0.1464 (0-9.0436)	0.1627 (0-5.7905)	0.0976 (0-10.3448)	0.0651 (0-1.9193)	1.0049 (±1.9504)	0.7981 (±1.3192)	0.5075 (±1.6421)	0.2208 (±0.3709)			0.003
	Veillonella denticariosi	0.9759 (0-6.7339)	1.1061 (0-8.458)	0.3741 (0-5.4977)	0.0651 (0-5.9206)	1.2843 (±1.3734)	1.5282 (±1.5775)	1.1004 (±1.6251)	0.6506 (±1.2575)			0.003
	Actinomyces sp. HOT172	0.0325 (0-19.4535)	0.0651 (0-12.5895)	0 (0-10.8328)	0 (0-2.4073)	1.4321 (±3.6364)	1.2687 (±2.6737)	0.6173 (±1.8426)	0.1898 (±0.5046)			0.003
	Prevotella pallens	0.21145 (0-8.3604)	0.2277 (0-6.4737)	0.0488 (0-3.2206)	0.01625 (0-2.3422)	0.9689 (±1.6163)	0.9962 (±1.5887)	0.4424 (±0.7671)	0.2486 (±0.4893)			0.0003
	Rothia dentocariosa	0.2602 (0-7.7424)	0.0651 (0-5.4977)	0.0325 (0-1.3988)	0.0976 (0-2.9278)	0.6160 (±1.2818)	0.2501 (±0.8219)	0.2855 (±0.3805)	0.3509 (±0.6003)	7e-05
	Leptotrichia sp. HOT215	0.0651 (0-1.3338)	0.0325 (0-7.1568)	0 (0-7.905)	0 (0-1.6916)	0.2468 (±0.3487)	0.7337 (±1.5934)	0.2936 (±1.2495)	0.1518 (±0.3696)		0.0012
	Oribacterium sinus	0.21145 (0-4.1965)	0.2602 (0-2.3422)	0.06505 (0-1.6591)	0.0325 (0-2.2446)	0.4505 (±0.7563)	0.4222 (±0.5284)	0.1651 (±0.3003)	0.1921 (±0.4081)		0.0005	0.003
	Prevotella nanceiensis	0.0325 (0-2.5374)	0 (0-2.4723)	0 (0-1.3338)	0 (0-2.3422)	0.2779 (±0.4978)	0.1395 (±0.4300)	0.0447 (±0.2108)	0.2006 (±0.4891)		0.0003
	Prevotella sp. HOT313	0.0488 (0-4.6194)	0.0325 (0-13.6955)	0 (0-1.3663)	0 (0-0.9759)	0.5148 (±1.0115)	0.6889 (±2.1376)	0.2163 (±0.3889)	0.1069 (±0.1985)			0.0004
	Solobacterium moorei	0.0976 (0-1.3988)	0.1627 (0-1.1711)	0.0325 (0-0.8458)	0.0325 (0-0.2928)	0.2298 (±0.3475)	0.2277 (±0.2580)	0.1285 (±0.2023)	0.0728 (±0.0831)			0.003
	Ruminococcaceae G2 sp. HOT085	0 (0-0.7482)	0 (0-3.9688)	0 (0-0.9109)	0 (0-0.2277)	0.0870 (±0.1456)	0.1793 (±0.6109)	0.0716 (±0.1767)	0.0318 (±0.0545)			0.001
	Megasphaera micronuciformis	0.0325 (0-1.7567)	0.0976 (0-0.9109)	0.0325 (0-1.8868)	0 (0-0.1952)	0.1634 (±0.3204)	0.1554 (±0.2059)	0.1318 (±0.3083)	0.0302 (±0.0484)			0.0004
	Prevotella sp. HOT305	0.0325 (0-1.2362)	0.0325 (0-0.8133)	0 (0-0.553)	0 (0-0.1301)	0.0926 (±0.2043)	0.0824 (±0.1493)	0.0325 (±0.1055)	0.0170 (±0.0323)		0.0001	0.0006
mucosa	Actinomyces_graevenitzii	0 (0-2.7651)	0.0325 (0-3.0167)	0 (0-0.7807)	0 (0-1.1061)	0.1016 (±0.4315)	0.2899 (±0.5820)	0.0641 (±0.1435)	0.0521 (±0.1923)	0.0002
	Veillonella_denticariosi	0 (0-1.7892)	0.0976 (0-7.7424)	0.03215 (0-3.8061)	0 (0-2.8627)	0.1936 (±0.4263)	0.5888 (±1.3100)	0.1520 (±0.5731)	0.1540 (±0.5049)	8e-05
	Prevotella_salivae	0 (0-3.4483)	0.0651 (0-3.6906)	0.0322 (0-9.7812)	0.0324 (0-2.2537)	0.1468 (±0.5540)	0.2856 (±0.6409)	0.4129 (±1.5019)	0.2056 (±0.5157)	0.001
	Veillonella atypica	0.0651 (0-13.3051)	0.3253 (0-5.823)	0.0486 (0-3.6109)	0.0324 (0-23.2921)	0.6062 (±2.0867)	0.9784 (±1.5323)	0.3344 (±0.7107)	0.9150 (±3.6062)	0.0008
	Gemella_haemolysans	3.3832 (0-45.6083)	0.553 (0-15.4522)	3.4444 (0-52.7167)	3.1432 (0-60.5725)	6.5530 (±8.9145)	2.0876 (±3.3508)	7.7150 (±11.3959)	5.5189 (±10.0320)	0.0007
	Gemella_morbillorum	0.488 (0-35.3611)	0.1627 (0-2.3097)	0.5481 (0-38.2238)	0.4854 (0-27.7489)	2.5596 (±5.9452)	0.3512 (±0.4793)	1.9819 (±5.8357)	2.0522 (±4.9301)	0.0002
	Significantly increased taxa
	Significantly decreased taxa
